# Supplementary material for: Energy Loss Index and Dimensionless Index Outperform Direct Valve Planimetry in Low-Gradient Aortic Stenosis
Source: J Clin Med. 2024 May 30;13(11):3220. doi: 10.3390/jcm13113220 (PMC11173056; doi:10.3390/jcm13113220)
Supplement: Supplementary file 1 [file jcm-13-03220-s001.zip]

Archive with 1 entries (1 files):
- jcm-3002355-supplementary.pdf
